# Supplementary material for: Prepubertal Diabetes Stagnates Testicular Development by Skewing Autophagy Homeostasis in Leydig Cells
Source: Cells. 2025 Sep 4;14(17):1376. doi: 10.3390/cells14171376 (PMC12428006; doi:10.3390/cells14171376)
Supplement: Supplementary file 1 [file cells-14-01376-s001.zip]

Archive with 1 entries (1 files):
- cells-3748334-supplementary.pdf
